# Supplementary material for: Cats: The New Challenge for Rabies Control in the State of Yucatan, Mexico
Source: Pathogens. 2024 Oct 16;13(10):907. doi: 10.3390/pathogens13100907 (PMC11510174; doi:10.3390/pathogens13100907)
Supplement: Supplementary file 1 [file pathogens-13-00907-s001.zip]

Archive with 1 entries (1 files):
- pathogens-3156856-supplementary.pdf
